# Supplementary material for: CTLA-4-Ig therapy preserves cardiac function following myocardial infarction with reperfusion
Source: Cardiovasc Res. 2025 Oct 3;121(13):2082–94. doi: 10.1093/cvr/cvaf165 (PMC12560771; doi:10.1093/cvr/cvaf165)
Supplement: cvaf165_Supplementary_Data [file cvaf165_supplementary_data.zip]

Archive with 6 entries (6 files):
- 3) Noonan_&_Prijaya_Sup_Materials_CVR_R1.pdf
- Supplementary Video 1.mp4
- Supplementary Video 2.mp4
- Supplementary Video 3.mp4
- Supplementary Video 4.mp4
- Supplementary Video 5.mp4
